# Supplementary material for: Improving PFSA Membranes Using Sulfonated Nanodiamonds
Source: Membranes (Basel). 2023 Aug 1;13(8):712. doi: 10.3390/membranes13080712 (PMC10456736; doi:10.3390/membranes13080712)
Supplement: Supplementary file 1 [file membranes-13-00712-s001.zip]

Archive with 1 entries (1 files):
- membranes-2470258-supplementary.pdf
